# Supplementary material for: Determinants of Alcohol Consumption among Medical Students: Results from POLLEK Cohort Study
Source: Int J Environ Res Public Health. 2021 May 30;18(11):5872. doi: 10.3390/ijerph18115872 (PMC8199068; doi:10.3390/ijerph18115872)
Supplement: Supplementary file 1 [file ijerph-18-05872-s001.zip]

Archive with 1 entries (1 files):
- ijerph-1227040-supplementary.pdf
